# Supplementary material for: Endonura Cassagnau in Iran, with a key to species of the genus (Collembola, Neanuridae, Neanurinae)
Source: Zookeys. 2016 Jan 14;(553):53–71. doi: 10.3897/zookeys.553.6009 (PMC4740980; doi:10.3897/zookeys.553.6009)
Supplement: XML Treatment for Endonura dichaeta [file zookeys.553.6009-treatment1.xml]

<!DOCTYPE tp:taxon-treatment
  PUBLIC "-//TaxonX//DTD Taxonomic Treatment Publishing DTD v0 20100105//EN" "tax-treatment-NSO.dtd">
<tp:taxon-treatment xmlns:tp="http://www.plazi.org/taxpub"><tp:treatment-meta><kwd-group><label>Taxon classification</label><kwd><named-content content-type="kingdom">Animalia</named-content></kwd><kwd><named-content content-type="order">Collembola</named-content></kwd><kwd><named-content content-type="family">Neanuridae</named-content></kwd></kwd-group><mixed-citation publication-type="journal"><person-group><name><surname>Smolis</surname><given-names>Adrian</given-names></name><name><surname>Kahrarian</surname><given-names>Morteza</given-names></name><name><surname>Piwnik</surname><given-names>Agata</given-names></name><name><surname>Skarżyński</surname><given-names>Dariusz</given-names></name></person-group><article-title>
          <italic><tp:taxon-name><tp:taxon-name-part taxon-name-part-type="genus">Endonura</tp:taxon-name-part></tp:taxon-name></italic> Cassagnau in Iran, with a key to species of the genus (<tp:taxon-name><tp:taxon-name-part taxon-name-part-type="order">Collembola</tp:taxon-name-part></tp:taxon-name>, <tp:taxon-name><tp:taxon-name-part taxon-name-part-type="family">Neanuridae</tp:taxon-name-part></tp:taxon-name>, <tp:taxon-name><tp:taxon-name-part taxon-name-part-type="subfamily">Neanurinae</tp:taxon-name-part></tp:taxon-name>)</article-title><source>Zookeys</source><day>14</day><month>1</month><year>2016</year><volume>2016</volume><issue>553</issue><fpage>53</fpage><lpage>71</lpage><pub-id pub-id-type="doi">10.3897/zookeys.553.6009</pub-id></mixed-citation></tp:treatment-meta><tp:nomenclature><tp:taxon-name>
            <tp:taxon-name-part taxon-name-part-type="genus">Endonura</tp:taxon-name-part>
            <tp:taxon-name-part taxon-name-part-type="species">dichaeta</tp:taxon-name-part>
            <object-id xmlns:xlink="http://www.w3.org/1999/xlink" content-type="zoobank" xlink:type="simple">http://zoobank.org/4CBE64B2-069B-4254-AF20-43D26E6CFE10</object-id>
          </tp:taxon-name><tp:taxon-status xmlns:xlink="http://www.w3.org/1999/xlink" xlink:type="simple">sp. n.</tp:taxon-status><xref ref-type="fig" rid="F1">Figs 1–4</xref><xref ref-type="table" rid="T1">, Table 1</xref></tp:nomenclature><tp:treatment-sec sec-type="type material"><title>Type material.</title><p>Holotype: adult female on slide, Iran, Osmanevand area, near Golestan village (<named-content xmlns:xlink="http://www.w3.org/1999/xlink" content-type="dwc:verbatimCoordinates" xlink:type="simple">N33°55', E47°06'</named-content>, 1241 m a.s.l.), litter in oak forest, 13.XII.2013, leg. M. Kahrarian. Paratypes: female, two males and two juveniles on slides, same data as holotype.</p></tp:treatment-sec><tp:treatment-sec sec-type="material"><title>Other material.</title><p>Two females and male on slide, Iran, Osmanevand area, near Chelkooshk village (<named-content xmlns:xlink="http://www.w3.org/1999/xlink" content-type="dwc:verbatimCoordinates" xlink:type="simple">N34°03', E47°12'</named-content>, 1516 m a.s.l.), litter in oak forest, 31.I.2014, leg. M. Kahrarian; three juveniles on slide, Iran, Paveh county, near Shabankereh village (<named-content xmlns:xlink="http://www.w3.org/1999/xlink" content-type="dwc:verbatimCoordinates" xlink:type="simple">N34°52.978', E46°30.760'</named-content>, 1632 m a.s.l.), litter in oak forest, 20.I.2014, leg. M. Kahrarian; two females and juvenile, Iran, Kermanshah county, near Chahar zebra-e-oliya village (<named-content xmlns:xlink="http://www.w3.org/1999/xlink" content-type="dwc:verbatimCoordinates" xlink:type="simple">N34°13', E46°40'</named-content>, 1592 m a.s.l.), litter in oak forest, 24.I.2014, leg. M. Kahrarian.</p></tp:treatment-sec><tp:treatment-sec sec-type="Etymology"><title>Etymology.</title><p>The species name refers to rare feature within the genus - only two chaetae <abbrev xmlns:xlink="http://www.w3.org/1999/xlink" xlink:title="dorsointernal" xlink:type="simple">Di</abbrev> on each side of tubercle (<abbrev xmlns:xlink="http://www.w3.org/1999/xlink" xlink:title="dorsointernal" xlink:type="simple">Di</abbrev>+<abbrev xmlns:xlink="http://www.w3.org/1999/xlink" xlink:title="dorsointernal" xlink:type="simple">Di</abbrev>) of abdomen V.</p></tp:treatment-sec><tp:treatment-sec sec-type="Diagnosis"><title>Diagnosis.</title><p>Habitus typical of the genus <italic><tp:taxon-name><tp:taxon-name-part taxon-name-part-type="genus">Endonura</tp:taxon-name-part></tp:taxon-name></italic>. Dorsal tubercles present and well developed, except tubercles <abbrev xmlns:xlink="http://www.w3.org/1999/xlink" xlink:title="dorsointernal" xlink:type="simple">Di</abbrev> on <abbrev xmlns:xlink="http://www.w3.org/1999/xlink" xlink:title="thorax" xlink:type="simple">th</abbrev>. I. 2+2 unpigmented eyes. Buccal cone long, labrum ogival. Head with chaetae A, B, C, D, F and G. Chaetae O and E absent. Tubercles <abbrev xmlns:xlink="http://www.w3.org/1999/xlink" xlink:title="clypeal" xlink:type="simple">Cl</abbrev> and <abbrev xmlns:xlink="http://www.w3.org/1999/xlink" xlink:title="antenno–frontal" xlink:type="simple">Af</abbrev> separate. Tubercle <abbrev xmlns:xlink="http://www.w3.org/1999/xlink" xlink:title="clypeal" xlink:type="simple">Cl</abbrev> with chaetae D. Tubercles <abbrev xmlns:xlink="http://www.w3.org/1999/xlink" xlink:title="dorsolateral" xlink:type="simple">Dl</abbrev> and (<abbrev xmlns:xlink="http://www.w3.org/1999/xlink" xlink:title="lateral" xlink:type="simple">L</abbrev>+<abbrev xmlns:xlink="http://www.w3.org/1999/xlink" xlink:title="subocular" xlink:type="simple">So</abbrev>) on head with five and eight chaetae respectively. Tubercles <abbrev xmlns:xlink="http://www.w3.org/1999/xlink" xlink:title="dorsoexternal" xlink:type="simple">De</abbrev> on <abbrev xmlns:xlink="http://www.w3.org/1999/xlink" xlink:title="thorax" xlink:type="simple">th</abbrev>. II and III with three and four chaetae respectively. Tubercles <abbrev xmlns:xlink="http://www.w3.org/1999/xlink" xlink:title="lateral" xlink:type="simple">L</abbrev> on <abbrev xmlns:xlink="http://www.w3.org/1999/xlink" xlink:title="abdomen" xlink:type="simple">abd</abbrev>. III and IV with three and six chaetae respectively. Abd. IV and V with eight and three tubercles respectively. Claw without inner tooth. Tibiotarsi with chaetae B4 and <abbrev xmlns:xlink="http://www.w3.org/1999/xlink" xlink:title="ordinary chaetae on tibiotarsi" xlink:type="simple">B5</abbrev> short.</p></tp:treatment-sec><tp:treatment-sec sec-type="Description"><title>Description.</title><p>Habitus typical of the genus. Body length (without antennae): 0.75–1.55 mm (holotype 1.30 mm). Colour of the body white. 2+2 medium unpigmented eyes (Fig. <xref ref-type="fig" rid="F1">1</xref>).</p><fig id="F1" position="float" orientation="portrait"><label>Figures 1–4.</label><caption><p>
          <italic><tp:taxon-name><tp:taxon-name-part taxon-name-part-type="genus">Endonura</tp:taxon-name-part> <tp:taxon-name-part taxon-name-part-type="species">dichaeta</tp:taxon-name-part></tp:taxon-name></italic> sp. n.: <bold>1</bold> head (holotype), dorsal and lateral chaetotaxy <bold>2</bold> ventral sclerification of labrum <bold>3</bold> dorsal chaetotaxy of thorax <bold>4</bold> dorsal chaetotaxy of abdomen III–VI. Arrows indicate the position of eyes.</p></caption><graphic xmlns:xlink="http://www.w3.org/1999/xlink" xlink:href="zookeys-553-053-g001.jpg" position="float" orientation="portrait" xlink:type="simple" id="oo_73105.jpg"/></fig><p>Types of dorsal ordinary chaetae. Macrochaetae <abbrev xmlns:xlink="http://www.w3.org/1999/xlink" xlink:title="long macrochaeta" xlink:type="simple">Ml</abbrev> relatively long, strongly thickened, almost cylindrical, arc-like or straight, narrowly sheathed, feebly serrated, apical<!--PageBreak-->ly pointed (Figs <xref ref-type="fig" rid="F1">1</xref>, <xref ref-type="fig" rid="F1">3–4</xref>); macrochaetae <abbrev xmlns:xlink="http://www.w3.org/1999/xlink" xlink:title="short macrochaeta" xlink:type="simple">Mc</abbrev> and <abbrev xmlns:xlink="http://www.w3.org/1999/xlink" xlink:title="very short macrochaeta" xlink:type="simple">Mcc</abbrev> thickened, straight and pointed; mesochaetae and microchaetae short, thin, feebly serrated and pointed.</p><p>Head. Labrum ogival, with ventral sclerifications as in Fig. <xref ref-type="fig" rid="F1">2</xref>. Labrum chaetotaxy 2/2, 4. Labium with four basal, three distal and four lateral chaetae, papillae <abbrev xmlns:xlink="http://www.w3.org/1999/xlink" xlink:title="labial papilla x" xlink:type="simple">x</abbrev> absent. Maxilla styliform, mandible thin tridentate. Chaetotaxy of antennae as in Table <xref ref-type="table" rid="T3">1c</xref>. Apical vesicle distinct, trilobed. S–chaetae of <abbrev xmlns:xlink="http://www.w3.org/1999/xlink" xlink:title="antenna" xlink:type="simple">ant</abbrev>.IV long and moderately thickened. Chaetotaxy of head as in Table <xref ref-type="table" rid="T1">1a</xref>, <xref ref-type="table" rid="T2">b</xref>, and Fig. <xref ref-type="fig" rid="F1">1</xref>. Chaeta D connected with tubercle <abbrev xmlns:xlink="http://www.w3.org/1999/xlink" xlink:title="clypeal" xlink:type="simple">Cl</abbrev>. Tubercle <abbrev xmlns:xlink="http://www.w3.org/1999/xlink" xlink:title="antenno–frontal" xlink:type="simple">Af</abbrev> on head longer than tubercles <abbrev xmlns:xlink="http://www.w3.org/1999/xlink" xlink:title="ocular" xlink:type="simple">Oc</abbrev>. Tubercle <abbrev xmlns:xlink="http://www.w3.org/1999/xlink" xlink:title="dorsolateral" xlink:type="simple">Dl</abbrev> with five chaetae, chaeta Dl3 absent, chaeta Dl6 as minute microchaeta and hard to detect (Fig. <xref ref-type="fig" rid="F1">1</xref>). Tubercle (<abbrev xmlns:xlink="http://www.w3.org/1999/xlink" xlink:title="lateral" xlink:type="simple">L</abbrev>+<abbrev xmlns:xlink="http://www.w3.org/1999/xlink" xlink:title="subocular" xlink:type="simple">So</abbrev>) with eight chaetae, chaetae So2 and L3 absent, chaeta So6 as <abbrev xmlns:xlink="http://www.w3.org/1999/xlink" xlink:title="short macrochaeta" xlink:type="simple">Mc</abbrev> (Fig. <xref ref-type="fig" rid="F1">1</xref>). Elementary tubercles BE and CD present. Chaeta A shorter than B.</p><table-wrap id="T1" position="float" orientation="portrait"><label>Table 1a.</label><caption><p>Chaetotaxy of <italic><tp:taxon-name><tp:taxon-name-part taxon-name-part-type="genus">Endonura</tp:taxon-name-part> <tp:taxon-name-part taxon-name-part-type="species">dichaeta</tp:taxon-name-part></tp:taxon-name></italic> sp. n.: Cephalic chaetotaxy–dorsal side.</p></caption><table id="TID0EYDAI" rules="all"><tbody><tr><th rowspan="1" colspan="1">Tubercle</th><th rowspan="1" colspan="1">Number of chaetae</th><th rowspan="1" colspan="1">Types of chaetae</th><th rowspan="1" colspan="1">Names of chaetae</th></tr><tr><td rowspan="1" colspan="1">
                    <abbrev xmlns:xlink="http://www.w3.org/1999/xlink" xlink:title="clypeal" xlink:type="simple">Cl</abbrev>
                  </td><td rowspan="1" colspan="1">6</td><td rowspan="1" colspan="1">
                    <abbrev xmlns:xlink="http://www.w3.org/1999/xlink" xlink:title="long macrochaeta" xlink:type="simple">Ml</abbrev>
                    <break/> <abbrev xmlns:xlink="http://www.w3.org/1999/xlink" xlink:title="short macrochaeta" xlink:type="simple">Mc</abbrev></td><td rowspan="1" colspan="1">F<break/> D, G</td></tr><tr><td rowspan="1" colspan="1">
                    <abbrev xmlns:xlink="http://www.w3.org/1999/xlink" xlink:title="antenno–frontal" xlink:type="simple">Af</abbrev>
                  </td><td rowspan="1" colspan="1">6<break/></td><td rowspan="1" colspan="1">
                    <abbrev xmlns:xlink="http://www.w3.org/1999/xlink" xlink:title="long macrochaeta" xlink:type="simple">Ml</abbrev>
                    <break/> <abbrev xmlns:xlink="http://www.w3.org/1999/xlink" xlink:title="short macrochaeta" xlink:type="simple">Mc</abbrev></td><td rowspan="1" colspan="1">A<break/> B, C</td></tr><tr><td rowspan="1" colspan="1">
                    <abbrev xmlns:xlink="http://www.w3.org/1999/xlink" xlink:title="ocular" xlink:type="simple">Oc</abbrev>
                  </td><td rowspan="1" colspan="1">3</td><td rowspan="1" colspan="1">
                    <abbrev xmlns:xlink="http://www.w3.org/1999/xlink" xlink:title="long macrochaeta" xlink:type="simple">Ml</abbrev>
                    <break/> <abbrev xmlns:xlink="http://www.w3.org/1999/xlink" xlink:title="short macrochaeta" xlink:type="simple">Mc</abbrev></td><td rowspan="1" colspan="1">Ocm, Ocp<break/> Oca</td></tr><tr><td rowspan="1" colspan="1">
                    <abbrev xmlns:xlink="http://www.w3.org/1999/xlink" xlink:title="dorsointernal" xlink:type="simple">Di</abbrev>
                  </td><td rowspan="1" colspan="1">2</td><td rowspan="1" colspan="1">
                    <abbrev xmlns:xlink="http://www.w3.org/1999/xlink" xlink:title="long macrochaeta" xlink:type="simple">Ml</abbrev>
                    <break/> <abbrev xmlns:xlink="http://www.w3.org/1999/xlink" xlink:title="short macrochaeta" xlink:type="simple">Mc</abbrev></td><td rowspan="1" colspan="1">Di1<break/> Di2</td></tr><tr><td rowspan="1" colspan="1">
                    <abbrev xmlns:xlink="http://www.w3.org/1999/xlink" xlink:title="dorsoexternal" xlink:type="simple">De</abbrev>
                  </td><td rowspan="1" colspan="1">2</td><td rowspan="1" colspan="1">
                    <abbrev xmlns:xlink="http://www.w3.org/1999/xlink" xlink:title="long macrochaeta" xlink:type="simple">Ml</abbrev>
                    <break/> <abbrev xmlns:xlink="http://www.w3.org/1999/xlink" xlink:title="short macrochaeta" xlink:type="simple">Mc</abbrev></td><td rowspan="1" colspan="1">De1<break/> De2</td></tr><tr><td rowspan="1" colspan="1">
                    <abbrev xmlns:xlink="http://www.w3.org/1999/xlink" xlink:title="dorsolateral" xlink:type="simple">Dl</abbrev>
                  </td><td rowspan="1" colspan="1">5</td><td rowspan="1" colspan="1">
                    <abbrev xmlns:xlink="http://www.w3.org/1999/xlink" xlink:title="long macrochaeta" xlink:type="simple">Ml</abbrev>
                    <break/> <abbrev xmlns:xlink="http://www.w3.org/1999/xlink" xlink:title="short macrochaeta" xlink:type="simple">Mc</abbrev><break/> <abbrev xmlns:xlink="http://www.w3.org/1999/xlink" xlink:title="very short macrochaeta" xlink:type="simple">Mcc</abbrev><break/> <abbrev xmlns:xlink="http://www.w3.org/1999/xlink" xlink:title="microchaeta" xlink:type="simple">mi</abbrev></td><td rowspan="1" colspan="1">Dl1, Dl5<break/> Dl4<break/> Dl2<break/> Dl6</td></tr><tr><td rowspan="1" colspan="1">(<abbrev xmlns:xlink="http://www.w3.org/1999/xlink" xlink:title="lateral" xlink:type="simple">L</abbrev>+<abbrev xmlns:xlink="http://www.w3.org/1999/xlink" xlink:title="subocular" xlink:type="simple">So</abbrev>)</td><td rowspan="1" colspan="1">8</td><td rowspan="1" colspan="1">
                    <abbrev xmlns:xlink="http://www.w3.org/1999/xlink" xlink:title="long macrochaeta" xlink:type="simple">Ml</abbrev>
                    <break/> <abbrev xmlns:xlink="http://www.w3.org/1999/xlink" xlink:title="short macrochaeta" xlink:type="simple">Mc</abbrev><break/> <abbrev xmlns:xlink="http://www.w3.org/1999/xlink" xlink:title="mesochaeta" xlink:type="simple">me</abbrev></td><td rowspan="1" colspan="1">L1, L4, So1<break/> L2, So6<break/> So3–5</td></tr></tbody></table></table-wrap><table-wrap id="T2" position="float" orientation="portrait"><label>Table 1b.</label><caption><p>Chaetotaxy of <italic><tp:taxon-name><tp:taxon-name-part taxon-name-part-type="genus">Endonura</tp:taxon-name-part> <tp:taxon-name-part taxon-name-part-type="species">dichaeta</tp:taxon-name-part></tp:taxon-name></italic> sp. n.: Cephalic chaetotaxy–ventral side.</p></caption><table id="TID0ETJAI" rules="all"><tbody><tr><th rowspan="1" colspan="1">Group</th><th rowspan="1" colspan="1">Number of chaetae</th></tr><tr><td rowspan="1" colspan="1">Vi</td><td rowspan="1" colspan="1">6</td></tr><tr><td rowspan="1" colspan="1">
                    <abbrev xmlns:xlink="http://www.w3.org/1999/xlink" xlink:title="ventroexternoanterior" xlink:type="simple">Vea</abbrev>
                  </td><td rowspan="1" colspan="1">3</td></tr><tr><td rowspan="1" colspan="1">
                    <abbrev xmlns:xlink="http://www.w3.org/1999/xlink" xlink:title="ventroexternomedial" xlink:type="simple">Vem</abbrev>
                  </td><td rowspan="1" colspan="1">3</td></tr><tr><td rowspan="1" colspan="1">
                    <abbrev xmlns:xlink="http://www.w3.org/1999/xlink" xlink:title="ventroexternoposterior" xlink:type="simple">Vep</abbrev>
                  </td><td rowspan="1" colspan="1">4</td></tr><tr><td rowspan="1" colspan="1">labium</td><td rowspan="1" colspan="1">11, 0x</td></tr></tbody></table></table-wrap><table-wrap id="T3" position="float" orientation="portrait"><label>Table 1c.</label><caption><p>Chaetotaxy of <italic><tp:taxon-name><tp:taxon-name-part taxon-name-part-type="genus">Endonura</tp:taxon-name-part> <tp:taxon-name-part taxon-name-part-type="species">dichaeta</tp:taxon-name-part></tp:taxon-name></italic> sp. n.: Chaetotaxy of antennae.</p></caption><table id="TID0EUMAI" rules="all"><tbody><tr><th rowspan="1" colspan="1">Segment, Group</th><th rowspan="1" colspan="1">Number of chaetae</th><th rowspan="1" colspan="1">Segment, Group</th><th rowspan="1" colspan="1">Number of chaetae adult</th></tr><tr><td rowspan="1" colspan="1">I</td><td rowspan="1" colspan="1">7</td><td rowspan="4" colspan="1">IV<break/> <abbrev xmlns:xlink="http://www.w3.org/1999/xlink" xlink:title="apical" xlink:type="simple">ap</abbrev></td><td rowspan="3" colspan="1">
                    <abbrev xmlns:xlink="http://www.w3.org/1999/xlink" xlink:title="organite of ant. IV" xlink:type="simple">or</abbrev>, 8 S, <abbrev xmlns:xlink="http://www.w3.org/1999/xlink" xlink:title="ordinary chaeta on ant. IV" xlink:type="simple">i</abbrev>, 12 <abbrev xmlns:xlink="http://www.w3.org/1999/xlink" xlink:title="cylindrical s–chaetae on ant. IV „soies mousses”" xlink:type="simple">mou</abbrev>, 6 <abbrev xmlns:xlink="http://www.w3.org/1999/xlink" xlink:title="border s–chaeta on ant. IV" xlink:type="simple">brs</abbrev>, 2 <abbrev xmlns:xlink="http://www.w3.org/1999/xlink" xlink:title="ordinary chaetae on ventral ant. IV" xlink:type="simple">iv</abbrev></td></tr><tr><td rowspan="1" colspan="1">II</td><td rowspan="1" colspan="1">11</td></tr><tr><td rowspan="2" colspan="1">III<break/> <abbrev xmlns:xlink="http://www.w3.org/1999/xlink" xlink:title="ventroexternal" xlink:type="simple">ve</abbrev></td><td rowspan="1" colspan="1">5 sensilla AO III</td></tr><tr><td rowspan="1" colspan="1">5</td><td rowspan="1" colspan="1">8 <abbrev xmlns:xlink="http://www.w3.org/1999/xlink" xlink:title="border s–chaeta on ant. IV" xlink:type="simple">bs</abbrev>, 5 <abbrev xmlns:xlink="http://www.w3.org/1999/xlink" xlink:title="microchaetae on ant. IV" xlink:type="simple">miA</abbrev></td></tr><tr><td rowspan="1" colspan="1">
                    <abbrev xmlns:xlink="http://www.w3.org/1999/xlink" xlink:title="ventrocentral" xlink:type="simple">vc</abbrev>
                  </td><td rowspan="1" colspan="1">4</td><td rowspan="1" colspan="1">
                    <abbrev xmlns:xlink="http://www.w3.org/1999/xlink" xlink:title="centroapical" xlink:type="simple">ca</abbrev>
                  </td><td rowspan="1" colspan="1">2 <abbrev xmlns:xlink="http://www.w3.org/1999/xlink" xlink:title="border s–chaeta on ant. IV" xlink:type="simple">bs</abbrev>, 3 <abbrev xmlns:xlink="http://www.w3.org/1999/xlink" xlink:title="microchaetae on ant. IV" xlink:type="simple">miA</abbrev></td></tr><tr><td rowspan="1" colspan="1">
                    <abbrev xmlns:xlink="http://www.w3.org/1999/xlink" xlink:title="ventrointernal" xlink:type="simple">vi</abbrev>
                  </td><td rowspan="1" colspan="1">4</td><td rowspan="1" colspan="1">
                    <abbrev xmlns:xlink="http://www.w3.org/1999/xlink" xlink:title="centromedial" xlink:type="simple">cm</abbrev>
                  </td><td rowspan="1" colspan="1">3 <abbrev xmlns:xlink="http://www.w3.org/1999/xlink" xlink:title="border s–chaeta on ant. IV" xlink:type="simple">bs</abbrev>, 1 <abbrev xmlns:xlink="http://www.w3.org/1999/xlink" xlink:title="microchaetae on ant. IV" xlink:type="simple">miA</abbrev></td></tr><tr><td rowspan="1" colspan="1">
                    <abbrev xmlns:xlink="http://www.w3.org/1999/xlink" xlink:title="dorsal" xlink:type="simple">d</abbrev>
                  </td><td rowspan="1" colspan="1">5</td><td rowspan="1" colspan="1">
                    <abbrev xmlns:xlink="http://www.w3.org/1999/xlink" xlink:title="centroposterior" xlink:type="simple">cp</abbrev>
                  </td><td rowspan="1" colspan="1">8 <abbrev xmlns:xlink="http://www.w3.org/1999/xlink" xlink:title="microchaetae on ant. IV" xlink:type="simple">miA</abbrev>, 1 <abbrev xmlns:xlink="http://www.w3.org/1999/xlink" xlink:title="border s–chaeta on ant. IV" xlink:type="simple">brs</abbrev></td></tr></tbody></table></table-wrap><p>Thorax, abdomen, legs. Body <abbrev xmlns:xlink="http://www.w3.org/1999/xlink" xlink:title="chaeta s" xlink:type="simple">s</abbrev>–chaeta thin and smooth, shorter than nearby macrochaetae (Figs <xref ref-type="fig" rid="F1">3</xref>, <xref ref-type="fig" rid="F1">4</xref>). Chaetotaxy of <abbrev xmlns:xlink="http://www.w3.org/1999/xlink" xlink:title="thorax" xlink:type="simple">th</abbrev>. and <abbrev xmlns:xlink="http://www.w3.org/1999/xlink" xlink:title="abdomen" xlink:type="simple">abd</abbrev>. as in Table <xref ref-type="table" rid="T4">1d</xref> and in Figs <xref ref-type="fig" rid="F1">3</xref>, <xref ref-type="fig" rid="F1">4</xref>. Tubercles <abbrev xmlns:xlink="http://www.w3.org/1999/xlink" xlink:title="dorsointernal" xlink:type="simple">Di</abbrev> on <abbrev xmlns:xlink="http://www.w3.org/1999/xlink" xlink:title="thorax" xlink:type="simple">th</abbrev>.I not differentiated. Chaetae De3 on <abbrev xmlns:xlink="http://www.w3.org/1999/xlink" xlink:title="thorax" xlink:type="simple">th</abbrev>. III and <abbrev xmlns:xlink="http://www.w3.org/1999/xlink" xlink:title="abdomen" xlink:type="simple">abd</abbrev>. I–III as <abbrev xmlns:xlink="http://www.w3.org/1999/xlink" xlink:title="very short macrochaeta" xlink:type="simple">Mcc</abbrev>. Chaetae De2 on <abbrev xmlns:xlink="http://www.w3.org/1999/xlink" xlink:title="thorax" xlink:type="simple">th</abbrev>. II–III and De3 on <abbrev xmlns:xlink="http://www.w3.org/1999/xlink" xlink:title="thorax" xlink:type="simple">th</abbrev>. III connected with tubercle <abbrev xmlns:xlink="http://www.w3.org/1999/xlink" xlink:title="dorsoexternal" xlink:type="simple">De</abbrev>. Chaetae De3 on <abbrev xmlns:xlink="http://www.w3.org/1999/xlink" xlink:title="abdomen" xlink:type="simple">abd</abbrev>. I–III connected with tubercle <abbrev xmlns:xlink="http://www.w3.org/1999/xlink" xlink:title="dorsoexternal" xlink:type="simple">De</abbrev> (Fig. <xref ref-type="fig" rid="F1">4</xref>). The line of chaetae De1–chaeta <!--PageBreak--><abbrev xmlns:xlink="http://www.w3.org/1999/xlink" xlink:title="chaeta s" xlink:type="simple">s</abbrev> not perpendicular to the dorsomedian line on <abbrev xmlns:xlink="http://www.w3.org/1999/xlink" xlink:title="abdomen" xlink:type="simple">abd</abbrev> I–III. Furca rudimentary with 2–4 microchaetae. Tubercles <abbrev xmlns:xlink="http://www.w3.org/1999/xlink" xlink:title="dorsointernal" xlink:type="simple">Di</abbrev> on <abbrev xmlns:xlink="http://www.w3.org/1999/xlink" xlink:title="abdomen" xlink:type="simple">abd</abbrev>. V fused, with chaetae Di2 as <abbrev xmlns:xlink="http://www.w3.org/1999/xlink" xlink:title="short macrochaeta" xlink:type="simple">Mc</abbrev> or <abbrev xmlns:xlink="http://www.w3.org/1999/xlink" xlink:title="very short macrochaeta" xlink:type="simple">Mcc</abbrev>, chaetae Di3 absent (Fig. <xref ref-type="fig" rid="F1">4</xref>). Chaetae <abbrev xmlns:xlink="http://www.w3.org/1999/xlink" xlink:title="lateral" xlink:type="simple">L</abbrev>’ and <abbrev xmlns:xlink="http://www.w3.org/1999/xlink" xlink:title="ventrolateral" xlink:type="simple">Vl</abbrev> on <abbrev xmlns:xlink="http://www.w3.org/1999/xlink" xlink:title="abdomen" xlink:type="simple">abd</abbrev>. V present. IV <abbrev xmlns:xlink="http://www.w3.org/1999/xlink" xlink:title="abdomen" xlink:type="simple">abd</abbrev>. with 2+2 chaetae <abbrev xmlns:xlink="http://www.w3.org/1999/xlink" xlink:title="antegenital" xlink:type="simple">Ag</abbrev>. No cryptopygy. Chaetotaxy of legs as in Table <xref ref-type="table" rid="T4">1d</xref>.</p><table-wrap id="T4" position="float" orientation="portrait"><label>Table 1d.</label><caption><p>Chaetotaxy of <italic><tp:taxon-name><tp:taxon-name-part taxon-name-part-type="genus">Endonura</tp:taxon-name-part> <tp:taxon-name-part taxon-name-part-type="species">dichaeta</tp:taxon-name-part></tp:taxon-name></italic> sp. n.: Postcephalic chaetotaxy.</p></caption><table id="TID0EXRAI" rules="all"><tbody><tr><th rowspan="1" colspan="1"/><th rowspan="1" colspan="1">
              <break/> <abbrev xmlns:xlink="http://www.w3.org/1999/xlink" xlink:title="dorsointernal" xlink:type="simple">Di</abbrev></th><th rowspan="1" colspan="1">Terga<break/> <abbrev xmlns:xlink="http://www.w3.org/1999/xlink" xlink:title="dorsoexternal" xlink:type="simple">De</abbrev></th><th rowspan="1" colspan="1">
              <break/> <abbrev xmlns:xlink="http://www.w3.org/1999/xlink" xlink:title="dorsolateral" xlink:type="simple">Dl</abbrev></th><th rowspan="1" colspan="1">
              <break/> <abbrev xmlns:xlink="http://www.w3.org/1999/xlink" xlink:title="lateral" xlink:type="simple">L</abbrev></th><th rowspan="1" colspan="1">
              <break/> <abbrev xmlns:xlink="http://www.w3.org/1999/xlink" xlink:title="subcoxa 2" xlink:type="simple">Scx2</abbrev></th><th rowspan="1" colspan="1">
              <break/> <abbrev xmlns:xlink="http://www.w3.org/1999/xlink" xlink:title="coxa" xlink:type="simple">Cx</abbrev></th><th rowspan="1" colspan="1">Legs<break/> <abbrev xmlns:xlink="http://www.w3.org/1999/xlink" xlink:title="trochanter" xlink:type="simple">Tr</abbrev></th><th rowspan="1" colspan="1">
              <break/> <abbrev xmlns:xlink="http://www.w3.org/1999/xlink" xlink:title="femur" xlink:type="simple">Fe</abbrev></th><th rowspan="1" colspan="1">
              <break/> <abbrev xmlns:xlink="http://www.w3.org/1999/xlink" xlink:title="tibiotarsus" xlink:type="simple">T</abbrev></th></tr><tr><td rowspan="1" colspan="1">
                    <abbrev xmlns:xlink="http://www.w3.org/1999/xlink" xlink:title="thorax" xlink:type="simple">th</abbrev>. I</td><td rowspan="1" colspan="1">1</td><td rowspan="1" colspan="1">2</td><td rowspan="1" colspan="1">1</td><td rowspan="1" colspan="1">-</td><td rowspan="1" colspan="1">0</td><td rowspan="1" colspan="1">3</td><td rowspan="1" colspan="1">6</td><td rowspan="1" colspan="1">13</td><td rowspan="1" colspan="1">19</td></tr><tr><td rowspan="1" colspan="1">
                    <abbrev xmlns:xlink="http://www.w3.org/1999/xlink" xlink:title="thorax" xlink:type="simple">th</abbrev>. II</td><td rowspan="1" colspan="1">3</td><td rowspan="1" colspan="1">2+<abbrev xmlns:xlink="http://www.w3.org/1999/xlink" xlink:title="chaeta s" xlink:type="simple">s</abbrev></td><td rowspan="1" colspan="1">3+<abbrev xmlns:xlink="http://www.w3.org/1999/xlink" xlink:title="chaeta s" xlink:type="simple">s</abbrev>+<abbrev xmlns:xlink="http://www.w3.org/1999/xlink" xlink:title="s–microchaeta or microsensillum" xlink:type="simple">ms</abbrev></td><td rowspan="1" colspan="1">3</td><td rowspan="1" colspan="1">2</td><td rowspan="1" colspan="1">7</td><td rowspan="1" colspan="1">6</td><td rowspan="1" colspan="1">12</td><td rowspan="1" colspan="1">19</td></tr><tr><td rowspan="1" colspan="1">
                    <abbrev xmlns:xlink="http://www.w3.org/1999/xlink" xlink:title="thorax" xlink:type="simple">th</abbrev>. III</td><td rowspan="1" colspan="1">3</td><td rowspan="1" colspan="1">3+<abbrev xmlns:xlink="http://www.w3.org/1999/xlink" xlink:title="chaeta s" xlink:type="simple">s</abbrev></td><td rowspan="1" colspan="1">3+<abbrev xmlns:xlink="http://www.w3.org/1999/xlink" xlink:title="chaeta s" xlink:type="simple">s</abbrev></td><td rowspan="1" colspan="1">3</td><td rowspan="1" colspan="1">2</td><td rowspan="1" colspan="1">8</td><td rowspan="1" colspan="1">6</td><td rowspan="1" colspan="1">11</td><td rowspan="1" colspan="1">18</td></tr><tr><td rowspan="1" colspan="1"/><td rowspan="1" colspan="1"/><td rowspan="1" colspan="1"/><td rowspan="1" colspan="1"/><td rowspan="1" colspan="1"/><td rowspan="1" colspan="1"/><td rowspan="1" colspan="1"/><td rowspan="1" colspan="1">Sterna</td><td rowspan="1" colspan="1"/><td rowspan="1" colspan="1"/></tr><tr><td rowspan="1" colspan="1">
                    <abbrev xmlns:xlink="http://www.w3.org/1999/xlink" xlink:title="abdomen" xlink:type="simple">abd</abbrev>. I</td><td rowspan="1" colspan="1">2</td><td rowspan="1" colspan="1">3+<abbrev xmlns:xlink="http://www.w3.org/1999/xlink" xlink:title="chaeta s" xlink:type="simple">s</abbrev></td><td rowspan="1" colspan="1">2</td><td rowspan="1" colspan="1">3</td><td rowspan="1" colspan="1">
                    <abbrev xmlns:xlink="http://www.w3.org/1999/xlink" xlink:title="ventral tube" xlink:type="simple">VT</abbrev>: 4</td><td rowspan="1" colspan="1"/><td rowspan="1" colspan="1"/><td rowspan="1" colspan="1"/><td rowspan="1" colspan="1"/></tr><tr><td rowspan="1" colspan="1">
                    <abbrev xmlns:xlink="http://www.w3.org/1999/xlink" xlink:title="abdomen" xlink:type="simple">abd</abbrev>. II</td><td rowspan="1" colspan="1">2</td><td rowspan="1" colspan="1">3+<abbrev xmlns:xlink="http://www.w3.org/1999/xlink" xlink:title="chaeta s" xlink:type="simple">s</abbrev></td><td rowspan="1" colspan="1">2</td><td rowspan="1" colspan="1">3</td><td rowspan="1" colspan="1">Ve: 4–5</td><td rowspan="1" colspan="1">Ve1 -</td><td rowspan="1" colspan="1">present</td><td rowspan="1" colspan="1"/><td rowspan="1" colspan="1"/></tr><tr><td rowspan="1" colspan="1">
                    <abbrev xmlns:xlink="http://www.w3.org/1999/xlink" xlink:title="abdomen" xlink:type="simple">abd</abbrev>. III</td><td rowspan="1" colspan="1">2</td><td rowspan="1" colspan="1">3+<abbrev xmlns:xlink="http://www.w3.org/1999/xlink" xlink:title="chaeta s" xlink:type="simple">s</abbrev></td><td rowspan="1" colspan="1">2</td><td rowspan="1" colspan="1">3</td><td rowspan="1" colspan="1">
                    <abbrev xmlns:xlink="http://www.w3.org/1999/xlink" xlink:title="ventroexternolateral" xlink:type="simple">Vel</abbrev>:4–5</td><td rowspan="1" colspan="1"/><td rowspan="1" colspan="1"/><td rowspan="1" colspan="1">
                    <abbrev xmlns:xlink="http://www.w3.org/1999/xlink" xlink:title="furcal" xlink:type="simple">Fu</abbrev>:5–6me</td><td rowspan="1" colspan="1">2–4mi</td></tr><tr><td rowspan="1" colspan="1">
                    <abbrev xmlns:xlink="http://www.w3.org/1999/xlink" xlink:title="abdomen" xlink:type="simple">abd</abbrev>. IV</td><td rowspan="1" colspan="1">2</td><td rowspan="1" colspan="1">2+<abbrev xmlns:xlink="http://www.w3.org/1999/xlink" xlink:title="chaeta s" xlink:type="simple">s</abbrev></td><td rowspan="1" colspan="1">3</td><td rowspan="1" colspan="1">6</td><td rowspan="1" colspan="1">
                    <abbrev xmlns:xlink="http://www.w3.org/1999/xlink" xlink:title="ventroexternolateral" xlink:type="simple">Vel</abbrev>: 4</td><td rowspan="1" colspan="1">
                    <abbrev xmlns:xlink="http://www.w3.org/1999/xlink" xlink:title="ventroexternocentral" xlink:type="simple">Vec</abbrev>: 2</td><td rowspan="1" colspan="1">
                    <abbrev xmlns:xlink="http://www.w3.org/1999/xlink" xlink:title="ventroexternointernal" xlink:type="simple">Vei</abbrev>: 2</td><td rowspan="1" colspan="1">
                    <abbrev xmlns:xlink="http://www.w3.org/1999/xlink" xlink:title="ventrolateral" xlink:type="simple">Vl</abbrev>: 4</td><td rowspan="1" colspan="1"/></tr><tr><td rowspan="1" colspan="1">
                    <abbrev xmlns:xlink="http://www.w3.org/1999/xlink" xlink:title="abdomen" xlink:type="simple">abd</abbrev>. V</td><td rowspan="1" colspan="1">(2+2)</td><td rowspan="1" colspan="3">5+<abbrev xmlns:xlink="http://www.w3.org/1999/xlink" xlink:title="chaeta s" xlink:type="simple">s</abbrev></td><td rowspan="1" colspan="1">
                    <abbrev xmlns:xlink="http://www.w3.org/1999/xlink" xlink:title="antegenital" xlink:type="simple">Ag</abbrev>: 2</td><td rowspan="1" colspan="1"/><td rowspan="1" colspan="1"/><td rowspan="1" colspan="1">
                    <abbrev xmlns:xlink="http://www.w3.org/1999/xlink" xlink:title="ventrolateral" xlink:type="simple">Vl</abbrev>: 1</td><td rowspan="1" colspan="1">
                    <abbrev xmlns:xlink="http://www.w3.org/1999/xlink" xlink:title="lateral" xlink:type="simple">L</abbrev>’: 1</td></tr><tr><td rowspan="1" colspan="1">
                    <abbrev xmlns:xlink="http://www.w3.org/1999/xlink" xlink:title="abdomen" xlink:type="simple">abd</abbrev>. VI</td><td rowspan="1" colspan="1"/><td rowspan="1" colspan="1">7</td><td rowspan="1" colspan="1"/><td rowspan="1" colspan="1"/><td rowspan="1" colspan="1">Ve:13–14</td><td rowspan="1" colspan="1"/><td rowspan="1" colspan="1"/><td rowspan="1" colspan="1">
                    <abbrev xmlns:xlink="http://www.w3.org/1999/xlink" xlink:title="chaetae of anal lobes" xlink:type="simple">An</abbrev>: 2mi</td><td rowspan="1" colspan="1"/></tr></tbody></table></table-wrap></tp:treatment-sec><tp:treatment-sec sec-type="Remarks"><title>Remarks.</title><p>In general appearance (shape of dorsal chaetae, chaetotaxy of central area of head and dorsal side of thorax and abdomen, complete absence of pigmentation and absence of cryptopygy), <italic><tp:taxon-name><tp:taxon-name-part taxon-name-part-type="genus">Endonura</tp:taxon-name-part> <tp:taxon-name-part taxon-name-part-type="species">dichaeta</tp:taxon-name-part></tp:taxon-name></italic> sp. n. strongly resembles <italic><tp:taxon-name><tp:taxon-name-part taxon-name-part-type="genus">Endonura</tp:taxon-name-part> <tp:taxon-name-part taxon-name-part-type="species">tartaginenis</tp:taxon-name-part></tp:taxon-name></italic> Deharveng, 1980 described from Corsica. Nevertheless, both taxa differ in some essential characters, important from taxonomic point of view: presence/absence of chaetae E on head (<italic><tp:taxon-name><tp:taxon-name-part taxon-name-part-type="species">dichaeta</tp:taxon-name-part></tp:taxon-name></italic> sp. n. absent, <italic><tp:taxon-name><tp:taxon-name-part taxon-name-part-type="species">tartaginenis</tp:taxon-name-part></tp:taxon-name></italic> present), number of chaetae <abbrev xmlns:xlink="http://www.w3.org/1999/xlink" xlink:title="dorsolateral" xlink:type="simple">Dl</abbrev> on head (<italic><tp:taxon-name><tp:taxon-name-part taxon-name-part-type="species">dichaeta</tp:taxon-name-part></tp:taxon-name></italic> sp. n. five, <italic><tp:taxon-name><tp:taxon-name-part taxon-name-part-type="species">tartaginenis</tp:taxon-name-part></tp:taxon-name></italic> six), number of chaetae (<abbrev xmlns:xlink="http://www.w3.org/1999/xlink" xlink:title="lateral" xlink:type="simple">L</abbrev>+<abbrev xmlns:xlink="http://www.w3.org/1999/xlink" xlink:title="subocular" xlink:type="simple">So</abbrev>) (<italic><tp:taxon-name><tp:taxon-name-part taxon-name-part-type="species">dichaeta</tp:taxon-name-part></tp:taxon-name></italic> sp. n. eight, <italic><tp:taxon-name><tp:taxon-name-part taxon-name-part-type="species">tartaginenis</tp:taxon-name-part></tp:taxon-name></italic> nine), presence/absence of elementary tubercle EE on head (<italic><tp:taxon-name><tp:taxon-name-part taxon-name-part-type="species">dichaeta</tp:taxon-name-part></tp:taxon-name></italic> sp. n. absent, <italic><tp:taxon-name><tp:taxon-name-part taxon-name-part-type="species">tartaginenis</tp:taxon-name-part></tp:taxon-name></italic> present), presence/absence of tubercles <abbrev xmlns:xlink="http://www.w3.org/1999/xlink" xlink:title="dorsointernal" xlink:type="simple">Di</abbrev> on the first thoracic segment (<italic><tp:taxon-name><tp:taxon-name-part taxon-name-part-type="species">dichaeta</tp:taxon-name-part></tp:taxon-name></italic> sp. n. absent, <italic><tp:taxon-name><tp:taxon-name-part taxon-name-part-type="species">tartaginenis</tp:taxon-name-part></tp:taxon-name></italic> present), number of chaetae <abbrev xmlns:xlink="http://www.w3.org/1999/xlink" xlink:title="dorsointernal" xlink:type="simple">Di</abbrev> on <abbrev xmlns:xlink="http://www.w3.org/1999/xlink" xlink:title="abdomen" xlink:type="simple">abd</abbrev>. V (<italic><tp:taxon-name><tp:taxon-name-part taxon-name-part-type="species">dichaeta</tp:taxon-name-part></tp:taxon-name></italic> sp. n. 2+2, <italic><tp:taxon-name><tp:taxon-name-part taxon-name-part-type="species">tartaginenis</tp:taxon-name-part></tp:taxon-name></italic> 3+3) and presence/absence of tooth on claw (<italic><tp:taxon-name><tp:taxon-name-part taxon-name-part-type="species">dichaeta</tp:taxon-name-part></tp:taxon-name></italic> sp. n. absent, <italic><tp:taxon-name><tp:taxon-name-part taxon-name-part-type="species">tartaginenis</tp:taxon-name-part></tp:taxon-name></italic> present). In addition, the new species is characterized by only 2+2 antegenital chaetae (<italic><tp:taxon-name><tp:taxon-name-part taxon-name-part-type="species">tartaginenis</tp:taxon-name-part></tp:taxon-name></italic> 3+3) and ogival labrum (unknown in <italic><tp:taxon-name><tp:taxon-name-part taxon-name-part-type="species">tartaginenis</tp:taxon-name-part></tp:taxon-name></italic>), characters rarely observed within the genus.</p><!--PageBreak--></tp:treatment-sec></tp:taxon-treatment>
