# Supplementary material for: Endonura Cassagnau in Iran, with a key to species of the genus (Collembola, Neanuridae, Neanurinae)
Source: Zookeys. 2016 Jan 14;(553):53–71. doi: 10.3897/zookeys.553.6009 (PMC4740980; doi:10.3897/zookeys.553.6009)
Supplement: XML Treatment for Endonura persica [file zookeys.553.6009-treatment3.xml]

<!DOCTYPE tp:taxon-treatment
  PUBLIC "-//TaxonX//DTD Taxonomic Treatment Publishing DTD v0 20100105//EN" "tax-treatment-NSO.dtd">
<tp:taxon-treatment xmlns:tp="http://www.plazi.org/taxpub"><tp:treatment-meta><kwd-group><label>Taxon classification</label><kwd><named-content content-type="kingdom">Animalia</named-content></kwd><kwd><named-content content-type="order">Collembola</named-content></kwd><kwd><named-content content-type="family">Neanuridae</named-content></kwd></kwd-group><mixed-citation publication-type="journal"><person-group><name><surname>Smolis</surname><given-names>Adrian</given-names></name><name><surname>Kahrarian</surname><given-names>Morteza</given-names></name><name><surname>Piwnik</surname><given-names>Agata</given-names></name><name><surname>Skarżyński</surname><given-names>Dariusz</given-names></name></person-group><article-title>
          <italic><tp:taxon-name><tp:taxon-name-part taxon-name-part-type="genus">Endonura</tp:taxon-name-part></tp:taxon-name></italic> Cassagnau in Iran, with a key to species of the genus (<tp:taxon-name><tp:taxon-name-part taxon-name-part-type="order">Collembola</tp:taxon-name-part></tp:taxon-name>, <tp:taxon-name><tp:taxon-name-part taxon-name-part-type="family">Neanuridae</tp:taxon-name-part></tp:taxon-name>, <tp:taxon-name><tp:taxon-name-part taxon-name-part-type="subfamily">Neanurinae</tp:taxon-name-part></tp:taxon-name>)</article-title><source>Zookeys</source><day>14</day><month>1</month><year>2016</year><volume>2016</volume><issue>553</issue><fpage>53</fpage><lpage>71</lpage><pub-id pub-id-type="doi">10.3897/zookeys.553.6009</pub-id></mixed-citation></tp:treatment-meta><tp:nomenclature><tp:taxon-name>
            <tp:taxon-name-part taxon-name-part-type="genus">Endonura</tp:taxon-name-part>
            <tp:taxon-name-part taxon-name-part-type="species">persica</tp:taxon-name-part>
            <object-id xmlns:xlink="http://www.w3.org/1999/xlink" content-type="zoobank" xlink:type="simple">http://zoobank.org/9CFE5947-62CC-4A3E-ABF7-5B84EA69A21A</object-id>
          </tp:taxon-name><tp:taxon-status xmlns:xlink="http://www.w3.org/1999/xlink" xlink:type="simple">sp. n.</tp:taxon-status><xref ref-type="fig" rid="F3">Figs 10–13</xref><xref ref-type="table" rid="T9">, Table 3</xref></tp:nomenclature><tp:treatment-sec sec-type="type material"><title>Type material.</title><p>Holotype: adult female on slide, Iran, Kermanshah area, near Ghaleh shahin village (N34°25.590', E05°12.415', 566 m a.s.l.), litter in willow shrubs, 7.IV.2014, leg. M. Kahrarian. Paratypes: two females, four males and four juveniles on slides, same data as holotype.</p></tp:treatment-sec><tp:treatment-sec sec-type="material"><title>Other material.</title><p>Female on slide, Iran, Kermanshah Province, Halashi County, near Sarfiroozabad village (<named-content xmlns:xlink="http://www.w3.org/1999/xlink" content-type="dwc:verbatimCoordinates" xlink:type="simple">N34°02', E47°10'</named-content>, 1624 m a.s.l.), litter in oak forest, 15.II.2014, leg. M. Kahrarian; female and male on slide, Iran, Osmanevand area, near Sarjoob village (<named-content xmlns:xlink="http://www.w3.org/1999/xlink" content-type="dwc:verbatimCoordinates" xlink:type="simple">N33°56', E47°08'</named-content>, 1240 m a.s.l.), litter in oak forest, 13.XII.2013, leg. M. Kahrarian.</p></tp:treatment-sec><tp:treatment-sec sec-type="Etymology"><title>Etymology.</title><p>The species name refers to the historic name of Iran, Persia.</p></tp:treatment-sec><tp:treatment-sec sec-type="Diagnosis"><title>Diagnosis.</title><p>Habitus typical of the genus <italic><tp:taxon-name><tp:taxon-name-part taxon-name-part-type="genus">Endonura</tp:taxon-name-part></tp:taxon-name></italic>. Dorsal tubercles present and generally well developed, only tubercles <abbrev xmlns:xlink="http://www.w3.org/1999/xlink" xlink:title="dorsointernal" xlink:type="simple">Di</abbrev> on <abbrev xmlns:xlink="http://www.w3.org/1999/xlink" xlink:title="thorax" xlink:type="simple">th</abbrev>. I weakly differentiated. 2+2 large dark-pigmented eyes. Buccal cone rather short. Head with chaetae A, B, C, D, E , F and G. Chaeta O absent. Tubercles <abbrev xmlns:xlink="http://www.w3.org/1999/xlink" xlink:title="clypeal" xlink:type="simple">Cl</abbrev> and <abbrev xmlns:xlink="http://www.w3.org/1999/xlink" xlink:title="antenno–frontal" xlink:type="simple">Af</abbrev> separate. Tubercles <abbrev xmlns:xlink="http://www.w3.org/1999/xlink" xlink:title="dorsolateral" xlink:type="simple">Dl</abbrev> and (<abbrev xmlns:xlink="http://www.w3.org/1999/xlink" xlink:title="lateral" xlink:type="simple">L</abbrev>+<abbrev xmlns:xlink="http://www.w3.org/1999/xlink" xlink:title="subocular" xlink:type="simple">So</abbrev>) on head with five and eight chaetae respectively. Tubercles <abbrev xmlns:xlink="http://www.w3.org/1999/xlink" xlink:title="dorsoexternal" xlink:type="simple">De</abbrev> on <abbrev xmlns:xlink="http://www.w3.org/1999/xlink" xlink:title="thorax" xlink:type="simple">th</abbrev>. II and III with three and four chaetae respectively. Tubercles <abbrev xmlns:xlink="http://www.w3.org/1999/xlink" xlink:title="lateral" xlink:type="simple">L</abbrev> on <abbrev xmlns:xlink="http://www.w3.org/1999/xlink" xlink:title="abdomen" xlink:type="simple">abd</abbrev>. III and IV with four and 6–7 chaetae respectively. Abd. IV and V with eight and three tubercles respectively. Claw with inner tooth. Tibiotarsi with chaetae B4 and <abbrev xmlns:xlink="http://www.w3.org/1999/xlink" xlink:title="ordinary chaetae on tibiotarsi" xlink:type="simple">B5</abbrev> long.</p></tp:treatment-sec><tp:treatment-sec sec-type="Description"><title>Description.</title><p>Habitus typical of the genus. Body length (without antennae): 0.75–1.90 mm (holotype: 1.10 mm). Colour of the body bluish grey. 2+2 large dark pigmented eyes (Fig. <xref ref-type="fig" rid="F3">10</xref>).</p><fig id="F3" position="float" orientation="portrait"><label>Figures 10–13.</label><caption><p>
          <italic><tp:taxon-name><tp:taxon-name-part taxon-name-part-type="genus">Endonura</tp:taxon-name-part> <tp:taxon-name-part taxon-name-part-type="species">persica</tp:taxon-name-part></tp:taxon-name></italic> sp. n.: <bold>10</bold> head and <abbrev xmlns:xlink="http://www.w3.org/1999/xlink" xlink:title="thorax" xlink:type="simple">th</abbrev>. I, dorsal and lateral chaetotaxy <bold>11</bold> ventral sclerification of labrum <bold>12</bold> dorsal chaetotaxy of abdomen III–VI (holotype) <bold>13</bold> tibiotarsi and claw of leg III. Arrows indicate the position of eyes.</p></caption><graphic xmlns:xlink="http://www.w3.org/1999/xlink" xlink:href="zookeys-553-053-g003.jpg" position="float" orientation="portrait" xlink:type="simple" id="oo_73108.jpg"/></fig><p>Types of dorsal ordinary chaetae. Macrochaetae <abbrev xmlns:xlink="http://www.w3.org/1999/xlink" xlink:title="long macrochaeta" xlink:type="simple">Ml</abbrev> thickened, relatively long, arc–like or straight, narrowly sheathed, feebly serrated, apically rounded or rarely pointed (Figs <xref ref-type="fig" rid="F3">10</xref>, <xref ref-type="fig" rid="F3">12</xref>); macrochaetae <abbrev xmlns:xlink="http://www.w3.org/1999/xlink" xlink:title="short macrochaeta" xlink:type="simple">Mc</abbrev> and <abbrev xmlns:xlink="http://www.w3.org/1999/xlink" xlink:title="very short macrochaeta" xlink:type="simple">Mcc</abbrev> thickened, straight and not pointed; mesochaetae and microchaetae short, thin and pointed.</p><!--PageBreak--><p>Head. Buccal cone short. Labrum rounded, with ventral sclerifications as in Fig. <xref ref-type="fig" rid="F3">11</xref>. Labrum chaetotaxy 4/2, 4. Labium with four basal, three distal and four lateral chaetae, papillae <abbrev xmlns:xlink="http://www.w3.org/1999/xlink" xlink:title="labial papilla x" xlink:type="simple">x</abbrev> absent. Maxilla styliform, mandible thin with two basal and two apical teeth. Chaetotaxy of antennae as in Table <xref ref-type="table" rid="T11">3c</xref>. Apical vesicle distinct trilobed. S–chaetae of <abbrev xmlns:xlink="http://www.w3.org/1999/xlink" xlink:title="antenna" xlink:type="simple">ant</abbrev>.IV of medium length and moderately thickened. Chaetotaxy of head as in Table <xref ref-type="table" rid="T9">3a</xref>, <xref ref-type="table" rid="T10">b</xref>, and Fig. <xref ref-type="fig" rid="F3">10</xref>. Chaetae D and E free. Tubercles <abbrev xmlns:xlink="http://www.w3.org/1999/xlink" xlink:title="clypeal" xlink:type="simple">Cl</abbrev> and <abbrev xmlns:xlink="http://www.w3.org/1999/xlink" xlink:title="antenno–frontal" xlink:type="simple">Af</abbrev> separate. <!--PageBreak-->Tubercle <abbrev xmlns:xlink="http://www.w3.org/1999/xlink" xlink:title="antenno–frontal" xlink:type="simple">Af</abbrev> on head longer than tubercles <abbrev xmlns:xlink="http://www.w3.org/1999/xlink" xlink:title="ocular" xlink:type="simple">Oc</abbrev>. Tubercle <abbrev xmlns:xlink="http://www.w3.org/1999/xlink" xlink:title="dorsolateral" xlink:type="simple">Dl</abbrev> with five chaetae, chaeta Dl3 absent. Tubercle (<abbrev xmlns:xlink="http://www.w3.org/1999/xlink" xlink:title="lateral" xlink:type="simple">L</abbrev>+<abbrev xmlns:xlink="http://www.w3.org/1999/xlink" xlink:title="subocular" xlink:type="simple">So</abbrev>) with eight chaetae, chaetae So2 and L3 absent (Fig. <xref ref-type="fig" rid="F3">10</xref>). Elementary tubercle BE absent. Chaeta A shorter than B.</p><table-wrap id="T9" position="float" orientation="portrait"><label>Table 3a.</label><caption><p>Chaetotaxy of <italic><tp:taxon-name><tp:taxon-name-part taxon-name-part-type="genus">Endonura</tp:taxon-name-part> <tp:taxon-name-part taxon-name-part-type="species">persica</tp:taxon-name-part></tp:taxon-name></italic> sp. n.: Cephalic chaetotaxy–dorsal side.</p></caption><table id="TID0EQBCI" rules="all"><tbody><tr><th rowspan="1" colspan="1">Tubercle</th><th rowspan="1" colspan="1">Number of chaetae</th><th rowspan="1" colspan="1">Types of chaetae</th><th rowspan="1" colspan="1">Names of chaetae</th></tr><tr><td rowspan="1" colspan="1">
                    <abbrev xmlns:xlink="http://www.w3.org/1999/xlink" xlink:title="clypeal" xlink:type="simple">Cl</abbrev>
                  </td><td rowspan="1" colspan="1">4</td><td rowspan="1" colspan="1">
                    <abbrev xmlns:xlink="http://www.w3.org/1999/xlink" xlink:title="long macrochaeta" xlink:type="simple">Ml</abbrev>
                    <break/> <abbrev xmlns:xlink="http://www.w3.org/1999/xlink" xlink:title="short macrochaeta" xlink:type="simple">Mc</abbrev></td><td rowspan="1" colspan="1">F<break/> G</td></tr><tr><td rowspan="1" colspan="1">
                    <abbrev xmlns:xlink="http://www.w3.org/1999/xlink" xlink:title="antenno–frontal" xlink:type="simple">Af</abbrev>
                  </td><td rowspan="1" colspan="1">10</td><td rowspan="1" colspan="1">
                    <abbrev xmlns:xlink="http://www.w3.org/1999/xlink" xlink:title="long macrochaeta" xlink:type="simple">Ml</abbrev>
                    <break/> <abbrev xmlns:xlink="http://www.w3.org/1999/xlink" xlink:title="short macrochaeta" xlink:type="simple">Mc</abbrev><break/> <abbrev xmlns:xlink="http://www.w3.org/1999/xlink" xlink:title="short macrochaeta" xlink:type="simple">Mc</abbrev> or <abbrev xmlns:xlink="http://www.w3.org/1999/xlink" xlink:title="very short macrochaeta" xlink:type="simple">Mcc</abbrev></td><td rowspan="1" colspan="1">B<break/> A, C, E<break/> D</td></tr><tr><td rowspan="1" colspan="1">
                    <abbrev xmlns:xlink="http://www.w3.org/1999/xlink" xlink:title="ocular" xlink:type="simple">Oc</abbrev>
                  </td><td rowspan="1" colspan="1">3</td><td rowspan="1" colspan="1">
                    <abbrev xmlns:xlink="http://www.w3.org/1999/xlink" xlink:title="long macrochaeta" xlink:type="simple">Ml</abbrev>
                    <break/> <abbrev xmlns:xlink="http://www.w3.org/1999/xlink" xlink:title="short macrochaeta" xlink:type="simple">Mc</abbrev><break/> <abbrev xmlns:xlink="http://www.w3.org/1999/xlink" xlink:title="microchaeta" xlink:type="simple">mi</abbrev></td><td rowspan="1" colspan="1">Ocm<break/> Ocp<break/> Oca</td></tr><tr><td rowspan="1" colspan="1">
                    <abbrev xmlns:xlink="http://www.w3.org/1999/xlink" xlink:title="dorsointernal" xlink:type="simple">Di</abbrev>
                  </td><td rowspan="1" colspan="1">2</td><td rowspan="1" colspan="1">
                    <abbrev xmlns:xlink="http://www.w3.org/1999/xlink" xlink:title="long macrochaeta" xlink:type="simple">Ml</abbrev>
                    <break/> <abbrev xmlns:xlink="http://www.w3.org/1999/xlink" xlink:title="very short macrochaeta" xlink:type="simple">Mcc</abbrev></td><td rowspan="1" colspan="1">Di1<break/> Di2</td></tr><tr><td rowspan="1" colspan="1">
                    <abbrev xmlns:xlink="http://www.w3.org/1999/xlink" xlink:title="dorsoexternal" xlink:type="simple">De</abbrev>
                  </td><td rowspan="1" colspan="1">2</td><td rowspan="1" colspan="1">
                    <abbrev xmlns:xlink="http://www.w3.org/1999/xlink" xlink:title="long macrochaeta" xlink:type="simple">Ml</abbrev>
                    <break/> <abbrev xmlns:xlink="http://www.w3.org/1999/xlink" xlink:title="very short macrochaeta" xlink:type="simple">Mcc</abbrev></td><td rowspan="1" colspan="1">De1<break/> De2</td></tr><tr><td rowspan="1" colspan="1">
                    <abbrev xmlns:xlink="http://www.w3.org/1999/xlink" xlink:title="dorsolateral" xlink:type="simple">Dl</abbrev>
                  </td><td rowspan="1" colspan="1">5</td><td rowspan="1" colspan="1">
                    <abbrev xmlns:xlink="http://www.w3.org/1999/xlink" xlink:title="long macrochaeta" xlink:type="simple">Ml</abbrev>
                    <break/> <abbrev xmlns:xlink="http://www.w3.org/1999/xlink" xlink:title="short macrochaeta" xlink:type="simple">Mc</abbrev> or <abbrev xmlns:xlink="http://www.w3.org/1999/xlink" xlink:title="very short macrochaeta" xlink:type="simple">Mcc</abbrev></td><td rowspan="1" colspan="1">Dl1, Dl5<break/> Dl2, Dl4, Dl6</td></tr><tr><td rowspan="1" colspan="1">(<abbrev xmlns:xlink="http://www.w3.org/1999/xlink" xlink:title="lateral" xlink:type="simple">L</abbrev>+<abbrev xmlns:xlink="http://www.w3.org/1999/xlink" xlink:title="subocular" xlink:type="simple">So</abbrev>)</td><td rowspan="1" colspan="1">8</td><td rowspan="1" colspan="1">
                    <abbrev xmlns:xlink="http://www.w3.org/1999/xlink" xlink:title="long macrochaeta" xlink:type="simple">Ml</abbrev>
                    <break/> <abbrev xmlns:xlink="http://www.w3.org/1999/xlink" xlink:title="short macrochaeta" xlink:type="simple">Mc</abbrev><break/> <abbrev xmlns:xlink="http://www.w3.org/1999/xlink" xlink:title="mesochaeta" xlink:type="simple">me</abbrev> or <abbrev xmlns:xlink="http://www.w3.org/1999/xlink" xlink:title="microchaeta" xlink:type="simple">mi</abbrev></td><td rowspan="1" colspan="1">L1, L4, So1<break/> L2<break/> So3–6</td></tr></tbody></table></table-wrap><table-wrap id="T10" position="float" orientation="portrait"><label>Table 3b.</label><caption><p>Chaetotaxy of <italic><tp:taxon-name><tp:taxon-name-part taxon-name-part-type="genus">Endonura</tp:taxon-name-part> <tp:taxon-name-part taxon-name-part-type="species">persica</tp:taxon-name-part></tp:taxon-name></italic> sp. n.: Cephalic chaetotaxy–ventral side.</p></caption><table id="TID0ENHCI" rules="all"><tbody><tr><th rowspan="1" colspan="1">Group</th><th rowspan="1" colspan="1">Number of chaetae</th></tr><tr><td rowspan="1" colspan="1">Vi</td><td rowspan="1" colspan="1">6</td></tr><tr><td rowspan="1" colspan="1">
                    <abbrev xmlns:xlink="http://www.w3.org/1999/xlink" xlink:title="ventroexternoanterior" xlink:type="simple">Vea</abbrev>
                  </td><td rowspan="1" colspan="1">3–4</td></tr><tr><td rowspan="1" colspan="1">
                    <abbrev xmlns:xlink="http://www.w3.org/1999/xlink" xlink:title="ventroexternomedial" xlink:type="simple">Vem</abbrev>
                  </td><td rowspan="1" colspan="1">3</td></tr><tr><td rowspan="1" colspan="1">
                    <abbrev xmlns:xlink="http://www.w3.org/1999/xlink" xlink:title="ventroexternoposterior" xlink:type="simple">Vep</abbrev>
                  </td><td rowspan="1" colspan="1">4</td></tr><tr><td rowspan="1" colspan="1">labium</td><td rowspan="1" colspan="1">11, 0×</td></tr></tbody></table></table-wrap><table-wrap id="T11" position="float" orientation="portrait"><label>Table 3c.</label><caption><p>Chaetotaxy of <italic><tp:taxon-name><tp:taxon-name-part taxon-name-part-type="genus">Endonura</tp:taxon-name-part> <tp:taxon-name-part taxon-name-part-type="species">persica</tp:taxon-name-part></tp:taxon-name></italic> sp. n.: Chaetotaxy of antennae.</p></caption><table id="TID0EQKCI" rules="all"><tbody><tr><td rowspan="1" colspan="1">Segment, Group</td><td rowspan="1" colspan="1">Number of chaetae</td><td rowspan="1" colspan="1">Segment, Group</td><td rowspan="1" colspan="1">Number of chaetaev adult</td></tr><tr><td rowspan="1" colspan="1">I</td><td rowspan="1" colspan="1">7</td><td rowspan="4" colspan="1">IV<break/> <abbrev xmlns:xlink="http://www.w3.org/1999/xlink" xlink:title="apical" xlink:type="simple">ap</abbrev></td><td rowspan="3" colspan="1">
                    <abbrev xmlns:xlink="http://www.w3.org/1999/xlink" xlink:title="organite of ant. IV" xlink:type="simple">or</abbrev>, 8 S, <abbrev xmlns:xlink="http://www.w3.org/1999/xlink" xlink:title="ordinary chaeta on ant. IV" xlink:type="simple">i</abbrev>, 12 <abbrev xmlns:xlink="http://www.w3.org/1999/xlink" xlink:title="cylindrical s–chaetae on ant. IV „soies mousses”" xlink:type="simple">mou</abbrev>, 6 <abbrev xmlns:xlink="http://www.w3.org/1999/xlink" xlink:title="border s–chaeta on ant. IV" xlink:type="simple">brs</abbrev>, 2 <abbrev xmlns:xlink="http://www.w3.org/1999/xlink" xlink:title="ordinary chaetae on ventral ant. IV" xlink:type="simple">iv</abbrev></td></tr><tr><td rowspan="1" colspan="1">II</td><td rowspan="1" colspan="1">12–14</td></tr><tr><td rowspan="2" colspan="1">III<break/> <abbrev xmlns:xlink="http://www.w3.org/1999/xlink" xlink:title="ventroexternal" xlink:type="simple">ve</abbrev></td><td rowspan="1" colspan="1">5 sensilla AO III</td></tr><tr><td rowspan="1" colspan="1">5</td><td rowspan="1" colspan="1">8 <abbrev xmlns:xlink="http://www.w3.org/1999/xlink" xlink:title="border s–chaeta on ant. IV" xlink:type="simple">bs</abbrev>, 5 <abbrev xmlns:xlink="http://www.w3.org/1999/xlink" xlink:title="microchaetae on ant. IV" xlink:type="simple">miA</abbrev></td></tr><tr><td rowspan="1" colspan="1">
                    <abbrev xmlns:xlink="http://www.w3.org/1999/xlink" xlink:title="ventrocentral" xlink:type="simple">vc</abbrev>
                  </td><td rowspan="1" colspan="1">4</td><td rowspan="1" colspan="1">
                    <abbrev xmlns:xlink="http://www.w3.org/1999/xlink" xlink:title="centroapical" xlink:type="simple">ca</abbrev>
                  </td><td rowspan="1" colspan="1">2 <abbrev xmlns:xlink="http://www.w3.org/1999/xlink" xlink:title="border s–chaeta on ant. IV" xlink:type="simple">bs</abbrev>, 3 <abbrev xmlns:xlink="http://www.w3.org/1999/xlink" xlink:title="microchaetae on ant. IV" xlink:type="simple">miA</abbrev></td></tr><tr><td rowspan="1" colspan="1">
                    <abbrev xmlns:xlink="http://www.w3.org/1999/xlink" xlink:title="ventrointernal" xlink:type="simple">vi</abbrev>
                  </td><td rowspan="1" colspan="1">4</td><td rowspan="1" colspan="1">
                    <abbrev xmlns:xlink="http://www.w3.org/1999/xlink" xlink:title="centromedial" xlink:type="simple">cm</abbrev>
                  </td><td rowspan="1" colspan="1">3 <abbrev xmlns:xlink="http://www.w3.org/1999/xlink" xlink:title="border s–chaeta on ant. IV" xlink:type="simple">bs</abbrev>, 1 <abbrev xmlns:xlink="http://www.w3.org/1999/xlink" xlink:title="microchaetae on ant. IV" xlink:type="simple">miA</abbrev></td></tr><tr><td rowspan="1" colspan="1">
                    <abbrev xmlns:xlink="http://www.w3.org/1999/xlink" xlink:title="dorsal" xlink:type="simple">d</abbrev>
                  </td><td rowspan="1" colspan="1">5</td><td rowspan="1" colspan="1">
                    <abbrev xmlns:xlink="http://www.w3.org/1999/xlink" xlink:title="centroposterior" xlink:type="simple">cp</abbrev>
                  </td><td rowspan="1" colspan="1">8 <abbrev xmlns:xlink="http://www.w3.org/1999/xlink" xlink:title="microchaetae on ant. IV" xlink:type="simple">miA</abbrev>, 1 <abbrev xmlns:xlink="http://www.w3.org/1999/xlink" xlink:title="border s–chaeta on ant. IV" xlink:type="simple">brs</abbrev></td></tr></tbody></table></table-wrap><p>Thorax, abdomen, legs. Body <abbrev xmlns:xlink="http://www.w3.org/1999/xlink" xlink:title="chaeta s" xlink:type="simple">s</abbrev>–chaetae fine and smooth, distinctly shorter than nearby macrochaetae (Fig. <xref ref-type="fig" rid="F3">12</xref>). Chaetotaxy of <abbrev xmlns:xlink="http://www.w3.org/1999/xlink" xlink:title="thorax" xlink:type="simple">th</abbrev>. and <abbrev xmlns:xlink="http://www.w3.org/1999/xlink" xlink:title="abdomen" xlink:type="simple">abd</abbrev>. as in Table <xref ref-type="table" rid="T12">3d</xref> and in Figs <!--PageBreak-->10, 12. Tubercles <abbrev xmlns:xlink="http://www.w3.org/1999/xlink" xlink:title="dorsointernal" xlink:type="simple">Di</abbrev> on <abbrev xmlns:xlink="http://www.w3.org/1999/xlink" xlink:title="thorax" xlink:type="simple">th</abbrev>.I differentiated or not. Chaetae De2 on <abbrev xmlns:xlink="http://www.w3.org/1999/xlink" xlink:title="thorax" xlink:type="simple">th</abbrev>. II–III and De3 on <abbrev xmlns:xlink="http://www.w3.org/1999/xlink" xlink:title="thorax" xlink:type="simple">th</abbrev>. III free. Chaetae De3 on <abbrev xmlns:xlink="http://www.w3.org/1999/xlink" xlink:title="abdomen" xlink:type="simple">abd</abbrev>. I–III free (Fig. <xref ref-type="fig" rid="F3">12</xref>). The line of chaetae De1–chaeta <abbrev xmlns:xlink="http://www.w3.org/1999/xlink" xlink:title="chaeta s" xlink:type="simple">s</abbrev> parallel to the dorsomedian line on <abbrev xmlns:xlink="http://www.w3.org/1999/xlink" xlink:title="abdomen" xlink:type="simple">abd</abbrev>. I–III. Furca rudimentary without microchaetae. Tubercles <abbrev xmlns:xlink="http://www.w3.org/1999/xlink" xlink:title="dorsointernal" xlink:type="simple">Di</abbrev> on <abbrev xmlns:xlink="http://www.w3.org/1999/xlink" xlink:title="abdomen" xlink:type="simple">abd</abbrev>. V fused, with chaetae Di2 as <abbrev xmlns:xlink="http://www.w3.org/1999/xlink" xlink:title="very short macrochaeta" xlink:type="simple">Mcc</abbrev> and Di3 as <abbrev xmlns:xlink="http://www.w3.org/1999/xlink" xlink:title="microchaeta" xlink:type="simple">mi</abbrev> (Fig. <xref ref-type="fig" rid="F3">12</xref>). Chaetae <abbrev xmlns:xlink="http://www.w3.org/1999/xlink" xlink:title="ventrolateral" xlink:type="simple">Vl</abbrev> on <abbrev xmlns:xlink="http://www.w3.org/1999/xlink" xlink:title="abdomen" xlink:type="simple">abd</abbrev>. V present. Cryptopygy slightly developed. Chaetotaxy of legs as in Table <xref ref-type="table" rid="T12">3d</xref>. Tibiotarsi with rather long chaetae B4 and <abbrev xmlns:xlink="http://www.w3.org/1999/xlink" xlink:title="ordinary chaetae on tibiotarsi" xlink:type="simple">B5</abbrev>. Claw with inner tooth (Fig. <xref ref-type="fig" rid="F3">13</xref>).</p><table-wrap id="T12" position="float" orientation="portrait"><label>Table 3d.</label><caption><p>Chaetotaxy of <italic><tp:taxon-name><tp:taxon-name-part taxon-name-part-type="genus">Endonura</tp:taxon-name-part> <tp:taxon-name-part taxon-name-part-type="species">persica</tp:taxon-name-part></tp:taxon-name></italic> sp. n.: Postcephalic chaetotaxy.</p></caption><table id="TID0ENPCI" rules="all"><tbody><tr><th rowspan="1" colspan="1"/><th rowspan="1" colspan="1">
              <break/> <abbrev xmlns:xlink="http://www.w3.org/1999/xlink" xlink:title="dorsointernal" xlink:type="simple">Di</abbrev></th><th rowspan="1" colspan="1">Terga<break/> <abbrev xmlns:xlink="http://www.w3.org/1999/xlink" xlink:title="dorsoexternal" xlink:type="simple">De</abbrev></th><th rowspan="1" colspan="1">
              <break/> <abbrev xmlns:xlink="http://www.w3.org/1999/xlink" xlink:title="dorsolateral" xlink:type="simple">Dl</abbrev></th><th rowspan="1" colspan="1">
              <break/> <abbrev xmlns:xlink="http://www.w3.org/1999/xlink" xlink:title="lateral" xlink:type="simple">L</abbrev></th><th rowspan="1" colspan="1">
              <break/> <abbrev xmlns:xlink="http://www.w3.org/1999/xlink" xlink:title="subcoxa 2" xlink:type="simple">Scx2</abbrev></th><th rowspan="1" colspan="1">
              <break/> <abbrev xmlns:xlink="http://www.w3.org/1999/xlink" xlink:title="coxa" xlink:type="simple">Cx</abbrev></th><th rowspan="1" colspan="1">Legs<break/> <abbrev xmlns:xlink="http://www.w3.org/1999/xlink" xlink:title="trochanter" xlink:type="simple">Tr</abbrev></th><th rowspan="1" colspan="1">
              <break/> <abbrev xmlns:xlink="http://www.w3.org/1999/xlink" xlink:title="femur" xlink:type="simple">Fe</abbrev></th><th rowspan="1" colspan="1">
              <break/> <abbrev xmlns:xlink="http://www.w3.org/1999/xlink" xlink:title="tibiotarsus" xlink:type="simple">T</abbrev></th></tr><tr><td rowspan="1" colspan="1">
                    <abbrev xmlns:xlink="http://www.w3.org/1999/xlink" xlink:title="thorax" xlink:type="simple">th</abbrev>. I</td><td rowspan="1" colspan="1">1</td><td rowspan="1" colspan="1">2</td><td rowspan="1" colspan="1">1</td><td rowspan="1" colspan="1">-</td><td rowspan="1" colspan="1">0</td><td rowspan="1" colspan="1">3</td><td rowspan="1" colspan="1">6</td><td rowspan="1" colspan="1">13</td><td rowspan="1" colspan="1">19</td></tr><tr><td rowspan="1" colspan="1">
                    <abbrev xmlns:xlink="http://www.w3.org/1999/xlink" xlink:title="thorax" xlink:type="simple">th</abbrev>. II</td><td rowspan="1" colspan="1">3</td><td rowspan="1" colspan="1">2+<abbrev xmlns:xlink="http://www.w3.org/1999/xlink" xlink:title="chaeta s" xlink:type="simple">s</abbrev></td><td rowspan="1" colspan="1">3+<abbrev xmlns:xlink="http://www.w3.org/1999/xlink" xlink:title="chaeta s" xlink:type="simple">s</abbrev>+<abbrev xmlns:xlink="http://www.w3.org/1999/xlink" xlink:title="s–microchaeta or microsensillum" xlink:type="simple">ms</abbrev></td><td rowspan="1" colspan="1">3</td><td rowspan="1" colspan="1">2</td><td rowspan="1" colspan="1">7</td><td rowspan="1" colspan="1">6</td><td rowspan="1" colspan="1">12</td><td rowspan="1" colspan="1">19</td></tr><tr><td rowspan="1" colspan="1">
                    <abbrev xmlns:xlink="http://www.w3.org/1999/xlink" xlink:title="thorax" xlink:type="simple">th</abbrev>. III</td><td rowspan="1" colspan="1">3</td><td rowspan="1" colspan="1">3+<abbrev xmlns:xlink="http://www.w3.org/1999/xlink" xlink:title="chaeta s" xlink:type="simple">s</abbrev></td><td rowspan="1" colspan="1">3+<abbrev xmlns:xlink="http://www.w3.org/1999/xlink" xlink:title="chaeta s" xlink:type="simple">s</abbrev></td><td rowspan="1" colspan="1">3</td><td rowspan="1" colspan="1">2</td><td rowspan="1" colspan="1">8</td><td rowspan="1" colspan="1">6</td><td rowspan="1" colspan="1">11</td><td rowspan="1" colspan="1">18</td></tr><tr><td rowspan="1" colspan="1"/><td rowspan="1" colspan="1"/><td rowspan="1" colspan="1"/><td rowspan="1" colspan="1"/><td rowspan="1" colspan="1"/><td rowspan="1" colspan="1"/><td rowspan="1" colspan="1"/><td rowspan="1" colspan="1">Sterna</td><td rowspan="1" colspan="1"/><td rowspan="1" colspan="1"/></tr><tr><td rowspan="1" colspan="1">
                    <abbrev xmlns:xlink="http://www.w3.org/1999/xlink" xlink:title="abdomen" xlink:type="simple">abd</abbrev>. I</td><td rowspan="1" colspan="1">2</td><td rowspan="1" colspan="1">3+<abbrev xmlns:xlink="http://www.w3.org/1999/xlink" xlink:title="chaeta s" xlink:type="simple">s</abbrev></td><td rowspan="1" colspan="1">2</td><td rowspan="1" colspan="1">3</td><td rowspan="1" colspan="1">
                    <abbrev xmlns:xlink="http://www.w3.org/1999/xlink" xlink:title="ventral tube" xlink:type="simple">VT</abbrev>: 4</td><td rowspan="1" colspan="1"/><td rowspan="1" colspan="1"/><td rowspan="1" colspan="1"/><td rowspan="1" colspan="1"/></tr><tr><td rowspan="1" colspan="1">
                    <abbrev xmlns:xlink="http://www.w3.org/1999/xlink" xlink:title="abdomen" xlink:type="simple">abd</abbrev>. II</td><td rowspan="1" colspan="1">2</td><td rowspan="1" colspan="1">3+<abbrev xmlns:xlink="http://www.w3.org/1999/xlink" xlink:title="chaeta s" xlink:type="simple">s</abbrev></td><td rowspan="1" colspan="1">2</td><td rowspan="1" colspan="1">3</td><td rowspan="1" colspan="1">Ve: 5–6</td><td rowspan="1" colspan="1">Ve1 -</td><td rowspan="1" colspan="1">present</td><td rowspan="1" colspan="1"/><td rowspan="1" colspan="1"/></tr><tr><td rowspan="1" colspan="1">
                    <abbrev xmlns:xlink="http://www.w3.org/1999/xlink" xlink:title="abdomen" xlink:type="simple">abd</abbrev>. III</td><td rowspan="1" colspan="1">2</td><td rowspan="1" colspan="1">3+<abbrev xmlns:xlink="http://www.w3.org/1999/xlink" xlink:title="chaeta s" xlink:type="simple">s</abbrev></td><td rowspan="1" colspan="1">2</td><td rowspan="1" colspan="1">4</td><td rowspan="1" colspan="1">
                    <abbrev xmlns:xlink="http://www.w3.org/1999/xlink" xlink:title="ventroexternolateral" xlink:type="simple">Vel</abbrev>: 5</td><td rowspan="1" colspan="1"/><td rowspan="1" colspan="1"/><td rowspan="1" colspan="1">
                    <abbrev xmlns:xlink="http://www.w3.org/1999/xlink" xlink:title="furcal" xlink:type="simple">Fu</abbrev>:5–10me</td><td rowspan="1" colspan="1">0 <abbrev xmlns:xlink="http://www.w3.org/1999/xlink" xlink:title="microchaeta" xlink:type="simple">mi</abbrev></td></tr><tr><td rowspan="1" colspan="1">
                    <abbrev xmlns:xlink="http://www.w3.org/1999/xlink" xlink:title="abdomen" xlink:type="simple">abd</abbrev>. IV</td><td rowspan="1" colspan="1">2</td><td rowspan="1" colspan="1">2+<abbrev xmlns:xlink="http://www.w3.org/1999/xlink" xlink:title="chaeta s" xlink:type="simple">s</abbrev></td><td rowspan="1" colspan="1">3</td><td rowspan="1" colspan="1">6–7</td><td rowspan="1" colspan="1">
                    <abbrev xmlns:xlink="http://www.w3.org/1999/xlink" xlink:title="ventroexternolateral" xlink:type="simple">Vel</abbrev>: 4</td><td rowspan="1" colspan="1">
                    <abbrev xmlns:xlink="http://www.w3.org/1999/xlink" xlink:title="ventroexternocentral" xlink:type="simple">Vec</abbrev>: 2</td><td rowspan="1" colspan="1">
                    <abbrev xmlns:xlink="http://www.w3.org/1999/xlink" xlink:title="ventroexternointernal" xlink:type="simple">Vei</abbrev>: 2</td><td rowspan="1" colspan="1">
                    <abbrev xmlns:xlink="http://www.w3.org/1999/xlink" xlink:title="ventrolateral" xlink:type="simple">Vl</abbrev>: 4</td><td rowspan="1" colspan="1"/></tr><tr><td rowspan="1" colspan="1">
                    <abbrev xmlns:xlink="http://www.w3.org/1999/xlink" xlink:title="abdomen" xlink:type="simple">abd</abbrev>. V</td><td rowspan="1" colspan="1">(3+3)</td><td rowspan="1" colspan="3">8+<abbrev xmlns:xlink="http://www.w3.org/1999/xlink" xlink:title="chaeta s" xlink:type="simple">s</abbrev></td><td rowspan="1" colspan="1">
                    <abbrev xmlns:xlink="http://www.w3.org/1999/xlink" xlink:title="antegenital" xlink:type="simple">Ag</abbrev>: 3</td><td rowspan="1" colspan="1"/><td rowspan="1" colspan="1"/><td rowspan="1" colspan="1">
                    <abbrev xmlns:xlink="http://www.w3.org/1999/xlink" xlink:title="ventrolateral" xlink:type="simple">Vl</abbrev>: 1</td><td rowspan="1" colspan="1">
                    <abbrev xmlns:xlink="http://www.w3.org/1999/xlink" xlink:title="lateral" xlink:type="simple">L</abbrev>’: 1</td></tr><tr><td rowspan="1" colspan="1">
                    <abbrev xmlns:xlink="http://www.w3.org/1999/xlink" xlink:title="abdomen" xlink:type="simple">abd</abbrev>. VI</td><td rowspan="1" colspan="1"/><td rowspan="1" colspan="1">7</td><td rowspan="1" colspan="1"/><td rowspan="1" colspan="1"/><td rowspan="1" colspan="2">Ve: 13–14</td><td rowspan="1" colspan="1"/><td rowspan="1" colspan="1">
                    <abbrev xmlns:xlink="http://www.w3.org/1999/xlink" xlink:title="chaetae of anal lobes" xlink:type="simple">An</abbrev>: 2mi</td><td rowspan="1" colspan="1"/></tr></tbody></table></table-wrap></tp:treatment-sec><tp:treatment-sec sec-type="Remarks"><title>Remarks.</title><p>In general appearance and presence of inner tooth on claw, characters rarely observed within the genus, <italic><tp:taxon-name><tp:taxon-name-part taxon-name-part-type="genus">Endonura</tp:taxon-name-part> <tp:taxon-name-part taxon-name-part-type="species">persica</tp:taxon-name-part></tp:taxon-name></italic> sp. n. strongly resembles to <italic><tp:taxon-name><tp:taxon-name-part taxon-name-part-type="genus">Endonura</tp:taxon-name-part> <tp:taxon-name-part taxon-name-part-type="species">dentifera</tp:taxon-name-part></tp:taxon-name></italic> <xref ref-type="bibr" rid="B37">Smolis et al. 2007</xref> (described from Crimea). However, the new species can be reliably separated from Crimean species with the following characters: number of chaetae <abbrev xmlns:xlink="http://www.w3.org/1999/xlink" xlink:title="dorsolateral" xlink:type="simple">Dl</abbrev> on head (<italic><tp:taxon-name><tp:taxon-name-part taxon-name-part-type="species">persica</tp:taxon-name-part></tp:taxon-name></italic> sp. n. five, <italic><tp:taxon-name><tp:taxon-name-part taxon-name-part-type="species">dentifera</tp:taxon-name-part></tp:taxon-name></italic> six), number of chaetae (<abbrev xmlns:xlink="http://www.w3.org/1999/xlink" xlink:title="lateral" xlink:type="simple">L</abbrev>+<abbrev xmlns:xlink="http://www.w3.org/1999/xlink" xlink:title="subocular" xlink:type="simple">So</abbrev>) on head (<italic><tp:taxon-name><tp:taxon-name-part taxon-name-part-type="species">persica</tp:taxon-name-part></tp:taxon-name></italic> sp. n. eight, <italic><tp:taxon-name><tp:taxon-name-part taxon-name-part-type="species">dentifera</tp:taxon-name-part></tp:taxon-name></italic> ten), presence/absence of tubercles <abbrev xmlns:xlink="http://www.w3.org/1999/xlink" xlink:title="dorsointernal" xlink:type="simple">Di</abbrev> on the first thoracic segment (<italic><tp:taxon-name><tp:taxon-name-part taxon-name-part-type="species">persica</tp:taxon-name-part></tp:taxon-name></italic> sp. n. present, <italic><tp:taxon-name><tp:taxon-name-part taxon-name-part-type="species">dentifera</tp:taxon-name-part></tp:taxon-name></italic> absent) and number of chaetae <abbrev xmlns:xlink="http://www.w3.org/1999/xlink" xlink:title="lateral" xlink:type="simple">L</abbrev> of <abbrev xmlns:xlink="http://www.w3.org/1999/xlink" xlink:title="abdomen" xlink:type="simple">abd</abbrev>. IV (<italic><tp:taxon-name><tp:taxon-name-part taxon-name-part-type="species">persica</tp:taxon-name-part></tp:taxon-name></italic> sp. n. 6–7 chaetae, <italic><tp:taxon-name><tp:taxon-name-part taxon-name-part-type="species">dentifera</tp:taxon-name-part></tp:taxon-name></italic> 8–9).</p></tp:treatment-sec><ref-list><ref id="B37"><mixed-citation xmlns:xlink="http://www.w3.org/1999/xlink" xlink:type="simple">
          <person-group><name name-style="western"><surname>Smolis</surname><given-names>A</given-names></name><name name-style="western"><surname>Skarżyński</surname><given-names>D</given-names></name><name name-style="western"><surname>Pomorski</surname><given-names>RJ</given-names></name><name name-style="western"><surname>Kaprus’</surname><given-names>IJ</given-names></name></person-group> (<year>2007</year>) <article-title>Redescription of <italic><tp:taxon-name><tp:taxon-name-part taxon-name-part-type="genus">Endonura</tp:taxon-name-part> <tp:taxon-name-part taxon-name-part-type="species">taurica</tp:taxon-name-part></tp:taxon-name></italic> (Stach, 1951) and <italic><tp:taxon-name><tp:taxon-name-part taxon-name-part-type="genus">E.</tp:taxon-name-part> <tp:taxon-name-part taxon-name-part-type="species">quadriseta</tp:taxon-name-part></tp:taxon-name></italic> Cassagnau &amp; Péja, 1979, and description of two new species of the genus <italic><tp:taxon-name><tp:taxon-name-part taxon-name-part-type="genus">Endonura</tp:taxon-name-part></tp:taxon-name></italic> Cassagnau, 1979 (<tp:taxon-name><tp:taxon-name-part taxon-name-part-type="order">Collembola</tp:taxon-name-part></tp:taxon-name>: <tp:taxon-name><tp:taxon-name-part taxon-name-part-type="family">Neanuridae</tp:taxon-name-part></tp:taxon-name>: <tp:taxon-name><tp:taxon-name-part taxon-name-part-type="subfamily">Neanurinae</tp:taxon-name-part></tp:taxon-name>) from the Crimea (Ukraine).</article-title> <source>Zootaxa</source> <volume>1442</volume>: <fpage>19</fpage>–<lpage>35</lpage>.</mixed-citation></ref></ref-list></tp:taxon-treatment>
